# Supplementary material for: Store-Operated Calcium Entry in Breast Cancer Cells Is Insensitive to Orai1 and STIM1 N-Linked Glycosylation
Source: Cancers (Basel). 2022 Dec 29;15(1):203. doi: 10.3390/cancers15010203 (PMC9818078; doi:10.3390/cancers15010203)
Supplement: Supplementary file 1 [file cancers-15-00203-s001.zip]

Archive with 1 entries (1 files):
- cancers-2019792-supplementary.pdf
